# Supplementary material for: Acoustic Enhancement Performance of Hierarchical ZSM-5 Zeolites with Different Si/Al Ratios
Source: Nanomaterials (Basel). 2025 May 26;15(11):797. doi: 10.3390/nano15110797 (PMC12157734; doi:10.3390/nano15110797)
Supplement: Supplementary file 1 [file nanomaterials-15-00797-s001.zip]

Archive with 1 entries (1 files):
- nanomaterials-3645849-supplementary 1.pdf
